# Supplementary material for: Maintenance of quiescent oocytes by noradrenergic signals
Source: Nat Commun. 2021 Nov 26;12:6925. doi: 10.1038/s41467-021-26945-x (PMC8626438; doi:10.1038/s41467-021-26945-x)
Supplement: Supplementary file 7 — Source Data [file 41467_2021_26945_MOESM7_ESM.xlsx]

## Sheet: 2d
Fig. 2d: Quantification of the Emo phenotype
At 89 h Exp #1	normal	Emo	n		% normal	% EMO		At 89 h Exp #2	normal	Emo	n		% normal	% EMO
tbh-1 89 h (from L1)								tbh-1 89 h (from L1)
untreated	14	47	61		0.229508	0.770492		untreated	5	16	21		0.238095	0.761905
OA	13	7	20		0.65	0.35		OA	15	9	24		0.625	0.375
NE	8	12	20		0.4	0.6		NE	17	21	38		0.447368	0.552632
tdc-1 89 h (from L1)								tdc-1 89 h (from L1)
untreated	24	31	55		0.436364	0.563636		untreated	5	11	16		0.3125	0.6875
OA	12	6	18		0.666667	0.333333		OA	17	13	30		0.566667	0.433333
NE	12	8	22		0.545455	0.454545		NE	8	6	14		0.571429	0.428571
wild-type 89 h (from L1)								wild-type 89 h (from L1)
untreated	15	5	20		0.75	0.25		untreat	17	6	23		0.73913	0.26087
OA	20	3	23		0.869565	0.130435		OA	12	3	15		0.8	0.2
NE	19	4	23		0.826087	0.173913		NE	22	5	27		0.814815	0.185185
At 89 h Exp #3	normal	Emo	n		% normal	% EMO		At 89 h Exp #4	normal	Emo	n		% normal	% EMO
tbh-1 89 h (from L1)								tbh-1 89 h (from L1)
untreated	9	12	21		0.428571	0.571429		untreated	10	19	29		0.344828	0.655172
OA	14	7	21		0.666667	0.333333		OA	24	10	34		0.705882	0.294118
NE	10	9	19		0.526316	0.473684		NE	22	12	34		0.647059	0.352941
tdc-1 89 h (from L1)								tdc-1 89 h (from L1)
untreated	9	17	26		0.346154	0.653846		untreated	14	18	32		0.4375	0.5625
OA	21	8	29		0.724138	0.275862		OA	16	10	26		0.615385	0.384615
NE	11	9	20		0.55	0.45		NE	16	14	30		0.533333	0.466667
wild-type 89 h (from L1)								wild-type 89 h (from L1)
untreated	24	9	33		0.727273	0.272727		untreated	28	9	37		0.756757	0.243243
OA	21	3	24		0.875	0.125		OA	32	5	37		0.864865	0.135135
NE	19	3	22		0.863636	0.136364		NE	31	6	37		0.837838	0.162162

## Sheet: 2f-g
Fig. 2f-g: The reproduction periods and the brood sizes
wild-type
exp. set	1	2	3	4	5	6	7	8			average	stdev	count	s.e.m
Day 1	85	61	64	61	52	48	50	68			61.125	11.9814	8	4.23606
Day 2	200	243	257	239	224	200	206	191			220	24.2369	8	8.56905
Day 3	0	0	1	18	40	8	42	20			16.125	17.2083	8	6.08405
Day 4	0	0	0	0	0	1	1	0			0.25	0.46291	8	0.163663
total	285	304	322	318	316	257	299	279			297.5	22.5071	8	7.95748
tdc-1(n3419)
exp. set	1	2	3	4	5	6	7	8	9	10	average	stdev	count	s.e.m
Day 1	15	74	71	73	53	52	56	57	45	44	54	17.5436	10	5.54777
Day 2	153	208	226	123	202	165	200	156	180	203	181.6	31.7392	10	10.0368
Day 3	22	0	0	56	16	6	11	0	17	15	14.3	16.6737	10	5.27268
Day 4	3	0	0	4	0	0	0	0	0	0	0.7	1.49443	10	0.472582
total	193	282	297	256	271	223	267	213	242	262	250.25	36.5386	8	12.9184
tbh-1(n3247)
exp. set	1	2	3	4	5	6	7	8			average	stdev	count	s.e.m
Day 1	46	40	42	46	53	55	57	64			50.375	8.22778	8	2.90896
Day 2	219	176	228	250	188	135	213	203			201.5	35.3553	8	12.5
Day 3	15	50	18	16	20	31	6	11			20.875	13.8196	8	4.88598
Day 4	0	0	0	0	0	26	0	0			3.25	9.19239	8	3.25
total	280	266	288	312	261	247	276	278			276	19.3686	8	6.84784
ser-3(ad1774)
exp. set	#1	#2	#3	#4	#5	#6	#7	#8	#9		average	stdev	count	s.e.m
Day 1	53	49	51	37	73	63	64	50	45		53.8889	10.9709	9	3.65697
Day 2	168	194	197	199	229	207	180	211	169		194.889	20.0215	9	6.67384
Day 3	8	49	45	68	55	73	50	71	86		56.1111	22.5524	9	7.51747
Day 4	0	0	0	1	0	0	0	0	1		0.222222	0.440959	9	0.146986
total	229	292	293	305	357	343	294	332	301		305.625	39.7921	8	14.0686

## Sheet: 3d
Fig. 3d: The ovulation rates of fog-2, fog-2; tbh-1 with or without OA
Genotype	Ovulation rate
fog-2	0
fog-2	0.0625
fog-2	0.0625
fog-2	0.0625
fog-2	0.0625
fog-2	0.0625
fog-2	0.0909091
fog-2	0.0909091
fog-2	0.0909091
fog-2	0.0454545
fog-2	0.0909091
fog-2	0.136364
fog-2	0.0909091
fog-2	0.0909091
fog-2	0.0909091
fog-2	0.113636
fog-2	0.0625
fog-2	0.0625
fog-2	0.0909091
fog-2	0.0909091
fog-2	0.0909091
fog-2	0.136364
fog-2	0.136364
fog-2	0.136364
fog-2	0.159091
fog-2	0.113636
fog-2	0.0681818
fog-2	0.136364
fog-2; tbh-1	0.25
fog-2; tbh-1	0.3125
fog-2; tbh-1	0.375
fog-2; tbh-1	0.25
fog-2; tbh-1	0.25
fog-2; tbh-1	0.5
fog-2; tbh-1	0.375
fog-2; tbh-1	0.3125
fog-2; tbh-1	0.3125
fog-2; tbh-1	0.3125
fog-2; tbh-1	0.375
fog-2; tbh-1	0.3125
fog-2; tbh-1	0.25
fog-2; tbh-1	0.1875
fog-2; tbh-1	0.25
fog-2; tbh-1	0.25
fog-2; tbh-1	0.25
fog-2; tbh-1	0.3125
fog-2; tbh-1	0.375
fog-2; tbh-1	0.3125
fog-2; tbh-1	0.3125
fog-2; tbh-1	0.25
fog-2; tbh-1	0.375
fog-2; tbh-1	0.375
fog-2; tbh-1	0.3125
fog-2; tbh-1	0.3125
fog-2; tbh-1	0.3125
fog-2; tbh-1	0.375
fog-2; tbh-1	0.636364
fog-2; tbh-1	0.318182
fog-2; tbh-1	0.340909
fog-2; tbh-1	0.477273
fog-2; tbh-1	0.5
fog-2; tbh-1	0.4
fog-2; tbh-1	0.5
fog-2; tbh-1	0.5
fog-2; tbh-1	0.545455
fog-2; tbh-1	0.386364
fog-2; tbh-1	0.363636
fog-2; tbh-1	0.363636
fog-2; tbh-1	0.477273
fog-2; tbh-1	0.25
fog-2; tbh-1	0.909091
fog-2; tbh-1	0.318182
fog-2; tbh-1	0.477273
fog-2; tbh-1	0.5
fog-2; tbh-1	0.727273
fog-2; tbh-1	1.09091
fog-2; tbh-1	0.704545
fog-2; tbh-1	0.909091
fog-2; tbh-1	1.06818
fog-2; tbh-1	0.931818
fog-2; tbh-1	0.5
fog-2; tbh-1	0.522727
fog-2; tbh-1	0.590909
fog-2; tbh-1	0.522727
fog-2; tbh-1	0.522727
fog-2; tbh-1	0.590909
fog-2; tbh-1	0.0522727
fog-2; tbh-1	0.5
fog-2; tbh-1	0.363636
fog-2; tbh-1	0.318182
fog-2; tbh-1	0.75
fog-2; tbh-1	0.659091
fog-2; tbh-1	0.454545
fog-2; tbh-1	0.454545
fog-2; tbh-1	0.568182
fog-2; tbh-1	0.613636
fog-2; tbh-1	0.522727
fog-2; tbh-1	0.522727
fog-2; tbh-1	0.5
fog-2; tbh-1 (OA)	0.181818
fog-2; tbh-1 (OA)	0.25
fog-2; tbh-1 (OA)	0.181818
fog-2; tbh-1 (OA)	0.136364
fog-2; tbh-1 (OA)	0.113636
fog-2; tbh-1 (OA)	0.159091
fog-2; tbh-1 (OA)	0.136364
fog-2; tbh-1 (OA)	0.159091
fog-2; tbh-1 (OA)	0.204545
fog-2; tbh-1 (OA)	0.159091
fog-2; tbh-1 (OA)	0.159091
fog-2; tbh-1 (OA)	0.181818
fog-2; tbh-1 (OA)	0.272727
fog-2; tbh-1 (OA)	0.272727
fog-2; tbh-1 (OA)	0.159091
fog-2; tbh-1 (OA)	0.181818
fog-2; tbh-1 (OA)	0.204545
fog-2; tbh-1 (OA)	0.227273
fog-2; tbh-1 (OA)	0.204545
fog-2; tbh-1 (OA)	0.204545
fog-2; tbh-1 (OA)	0.204545
fog-2; tbh-1 (OA)	0.227273
fog-2; tbh-1 (OA)	0.227273
fog-2; tbh-1 (OA)	0.204545
fog-2; tbh-1 (OA)	0.25
fog-2; tbh-1 (OA)	0.227273
fog-2; tbh-1 (OA)	0.272727
fog-2; tbh-1 (OA)	0.272727
fog-2; tbh-1 (OA)	0.272727
fog-2; tbh-1 (OA)	0.272727
fog-2; tbh-1 (OA)	0.272727
fog-2; tbh-1 (OA)	0.272727
fog-2; tbh-1 (OA)	0.25
fog-2; tbh-1 (OA)	0.25
fog-2; tbh-1 (OA)	0.227273

## Sheet: 3e
Fig. 3e: The ovulation rates of wild-type and tbh-1
Genotype	Ovulation rate
wild-type	2.7963
wild-type	2.51852
wild-type	2.18519
wild-type	2.83333
wild-type	2.7963
wild-type	2.40741
wild-type	3.05556
wild-type	2.87037
wild-type	2.38889
wild-type	2.85185
wild-type	2.38889
wild-type	2.48148
wild-type	2.31481
wild-type	2.35185
wild-type	2.5
wild-type	2.74074
wild-type	2.94444
wild-type	2.81481
wild-type	2.01852
wild-type	2.72222
tbh-1	2.38636
tbh-1	2.93182
tbh-1	2.70455
tbh-1	2.34091
tbh-1	1.97727
tbh-1	2.79545
tbh-1	2.65909
tbh-1	2.25
tbh-1	3.15909
tbh-1	2.34091
tbh-1	2.95455
tbh-1	2.65909
tbh-1	2.25
tbh-1	2.52273

## Sheet: 4g
Fig. 4g: % Unhatched embryo
Genotype	% unhatched embryo	No. laid embryos
fog-2	2.9	35
fog-2	10	30
fog-2	6.5	31
fog-2	4	25
fog-2	16.7	31
fog-2	11.1	27
fog-2	29	31
fog-2	4.9	42
fog-2	9.5	21
fog-2	18.9	37
fog-2	2.8	36
fog-2	40	25
fog-2	10.3	29
fog-2; tbh-1	11.1	18
fog-2; tbh-1	37.5	24
fog-2; tbh-1	9.8	41
fog-2; tbh-1	23.1	13
fog-2; tbh-1	37.5	24
fog-2; tbh-1	10.7	28
fog-2; tbh-1	18.8	16
fog-2; tbh-1	54.5	22
fog-2; tbh-1	80	10
fog-2; tbh-1	46.7	15
fog-2; tbh-1	44.8	29
fog-2; tbh-1	60	10
fog-2; tbh-1	37	17
fog-2; tbh-1	36.4	22
fog-2; tbh-1	33.3	24
fog-2; tbh-1	7.1	42
fog-2; tbh-1	66.7	3
fog-2; tbh-1 (OA)	16.7	12
fog-2; tbh-1 (OA)	10.7	75
fog-2; tbh-1 (OA)	3.4	88
fog-2; tbh-1 (OA)	28.6	21
fog-2; tbh-1 (OA)	5.7	87
fog-2; tbh-1 (OA)	1.1	91
fog-2; tbh-1 (OA)	6.3	64
fog-2; tbh-1 (OA)	8.5	82
fog-2; tbh-1 (OA)	2.1	94
fog-2; tbh-1 (OA)	6.6	76
fog-2; tbh-1 (OA)	10.8	83
fog-2; tbh-1 (OA)	5.3	95
fog-2; tbh-1 (OA)	8.6	80
fog-2; tbh-1 (YA)	6.4	94
fog-2; tbh-1 (YA)	15.6	64
fog-2; tbh-1 (YA)	22.2	63
fog-2; tbh-1 (YA)	10.2	59
fog-2; tbh-1 (YA)	2.9	104
fog-2; tbh-1 (YA)	3.8	53

## Sheet: 5b
Fig. 5b: The number of previtellogenic egg chambers
No. egg chambers in previtellogenic stage at 0 dpe
Canton-S	w1118	tbh-/-	octß2R-/-
62	60	70	136
32	79	114	82
64	108	118	107
28	100	93	98
41	136	99	90
17	100	150	98
58	93	100	69
44	91	116	57
30	91	50	77
32	92	96	57
28	117	80	70
58	103		70
37	51		70
53			85
51
58
61
36
35
58
54
57
58
45
47
40
42
35
45
45
46
96
74
48
44
51

## Sheet: 5c
Fig. 5c: The percent of each stage egg chambers in the ovaries of tbh+/- and tbh-/- female virgins
No. each egg chambers and %
	24 h (1 dpe)				36 h (1.5 dpe)				48 h (2 dpe)
	No. egg chamber		%		No. egg chamber		%		No. egg chamber		%
	tbh+/-	tbh-/-	tbh+/- %	tbh-/- %	tbh+/-	tbh-/-	tbh+/- %	tbh-/- %	tbh+/-	tbh-/-	tbh+/- %	tbh-/- %
stage 8	360	227	74.2268	38.5399	52	121	39.6947	33.8936	343	333	46.0403	25.7143
stage 9	57	113	11.7526	19.1851	8	17	6.10687	4.7619	45	49	6.04027	3.78378
stage 10	66	172	13.6082	29.202	10	16	7.63359	4.48179	84	42	11.2752	3.24324
stage 11	2	31	0.412371	5.26316	15	17	11.4504	4.7619	38	50	5.10067	3.861
stage 12	0	40	0	6.79117	37	50	28.2443	14.0056	27	20	3.62416	1.5444
stage 13	0	6	0	1.01868	8	12	6.10687	3.36134	15	4	2.01342	0.30888
stage 14	0	0	0	0	1	124	0.763359	34.7339	193	797	25.906	61.5444
total	485	589	100	100	131	357	100	100	745	1295	100	100

## Sheet: 5d-f
Fig. 5d-f: The distribution of each stage egg chambers in the ovaries of tbh+/- and tbh-/- female virgins
No. egg chamber in stage 8/fly						No. egg chamber in stage 9/fly						No. egg chamber in stage 10/fly						No. egg chamber in stage 11/fly						No. egg chamber in stage 12/fly						No. egg chamber in stage 13/fly						No. egg chamber in stage 14/fly
1 dpe		1.5 dpe		2 dpe		1 dpe		1.5 dpe		2 dpe		1 dpe		1.5 dpe		2 dpe		1 dpe		1.5 dpe		2 dpe		1 dpe		1.5 dpe		2 dpe		1 dpe		1.5 dpe		2 dpe		1 dpe		1.5 dpe		2 dpe
+/-	-/-	+/-	-/-	+/-	-/-	+/-	-/-	+/-	-/-	+/-	-/-	+/-	-/-	+/-	-/-	+/-	-/-	+/-	-/-	+/-	-/-	+/-	-/-	+/-	-/-	+/-	-/-	+/-	-/-	+/-	-/-	+/-	-/-	+/-	-/-	+/-	-/-	+/-	-/-	+/-	-/-
3	14	0	7	6	13	3	6	0	5	0	0	1	6	2	0	3	1	0	0	3	0	0	4	0	0	1	0	0	0	0	0	0	1	0	0	0	0	0	9	7	12
8	10	3	10	4	0	1	13	0	0	0	0	1	5	1	1	2	0	0	3	1	3	2	7	0	0	2	1	2	0	0	0	1	3	0	0	0	0	0	6	0	2
19	4	6	2	7	11	3	8	0	1	0	1	4	3	0	1	2	0	0	0	0	1	0	2	0	0	3	0	2	0	0	0	1	0	0	0	0	0	0	16	4	16
11	6	9	10	7	11	6	8	0	0	1	1	3	6	0	2	1	2	0	0	0	0	0	1	0	0	2	3	0	2	0	0	0	0	2	1	0	0	0	7	6	15
18	10	0	2	11	8	3	17	1	1	0	0	1	5	1	1	5	0	0	0	2	1	0	4	0	0	2	0	2	0	0	0	0	0	0	0	0	0	0	16	3	15
9	10	7	10	6	7	3	0	0	0	0	1	4	9	0	2	2	0	0	2	0	0	0	1	0	0	3	3	2	0	0	0	2	0	2	0	0	0	0	7	0	16
14	26	7	5	8	19	1	1	0	1	1	1	4	11	1	0	1	0	0	2	1	0	0	4	0	0	2	5	4	0	0	0	0	0	0	0	0	0	0	13	2	16
19	5	3	11	7	14	2	4	0	3	0	1	1	10	0	0	2	3	0	0	0	0	0	2	0	0	4	4	0	1		0	2	0	1	0			0	9	4	14
22	8	0	7	4	0	6	1	0	0	0	2	1	5	1	2	1	2	0	0	0	4	0	2	0	0	2	3	0	0		0	0	0	0	0			0	11	2	13
10	16	8	10	10	0	3	3	0	0	1	0	2	12	1	0	3	0	0	4	1	2	0	0	0	0	2	2	0	4		0	1	4	0	2			1	0	5	11
12	10	2	3	6	0	3	6	0	2	0	0	2	11	1	0	1	0	0	0	2	3	0	6	0	0	4	4	0	0		0	0	0	0	0			0	7	8	15
10	4	0	5	2	0	2	2	1	2	0	0	2	10	0	0	3	1	0	0	3	0	1	0	0	0	4	2	3	0		0	1	0	0	0			0	2	0	7
9	4	7	6	8	0	3	2	5	1	0	0	4	12	1	2	2	0	0	3	1	0	0	0	0	0	4	7	0	1		0	0	2	0	0			0	2	7	9
8	0	0	11	4	7	4	3	1	0	0	2	7	6	1	5	1	0	1	2	1	3	0	1	0	6	2	7	0	0		0	0	1	0	0			0	3	0	14
15	6		3	8	2	0	3		0	0	2	2	6		0	2	0	1	0		0	0	1	0	0		4	0	1		0		0	0	0				10	3	11
15	0		3	8	2	2	9		0	0	3	5	8		0	1	0	0	1		0	0	0	0	0		1	0	5		0		0	0	0				0	0	5
13	8		16	6	5	0	5		1	0	0	1	2		0	1	0	0	0		0	0	4	0	0		4	0	2		0		1	5	1				6	3	9
7	0			7	8	0	0			0	2	4	3			2	1	0	0			0	0	0	3			2	0		0			0	0					2	16
0	7			5	7	2	2			0	0	11	5			2	1	0	1			0	0	0	0			0	0		0			1	0					0	14
0	2			1	6	1	1			0	1	1	4			4	0	0	0			1	0	0	5			0	0		1			3	0					0	18
10	11			10	11	0	0			0	1	1	2			3	0	0	2			0	0	0	2			1	1		1			0	0					6	15
21	7			4	10	0	3			0	5	0	3			0	0	0	0			1	0	0	1			0	0		1			0	0					2	15
20	2			3	8	3	0			0	0	0	3			1	1	0	0			0	1	0	2			0	0		0			0	0					8	16
21	9			1	6	2	6			0	3	1	2			0	0	0	1			0	0	0	1			0	0		0			0	0					0	15
15	7			10	8	1	1			3	1	1	2			2	2	0	2			3	1	0	4			1	0		3			0	0					1	13
0	10			9	6	3	2			2	1	2	5			0	3	0	2			2	0	0	2			0	0		0			0	0					0	12
10	9			10	14	0	1			0	3	0	1			2	0	0	1			5	0	0	2			0	0		0			0	0					0	24
20	4			11	6	0	1			4	0	0	2			0	0	0	2			2	0	0	1			0	0		0			0	0					3	21
21	0			10	1	0	1			4	0	0	4			1	1	0	0			4	2	0	3			1	0		0			0	0					1	9
	12			8	12		0			2	1		0			1	0		2			4	1		5			1	0		0			0	0					2	17
	5			8	5		4			2	1		3			0	0		1			0	2		2			0	0		0			0	0					1	24
	1			11	2		0			5	0		6			4	1		0			2	0		1			0	0		0			0	0					1	12
				0	7					0	3					0	2					1	2					0	0					0	0					1	10
				1	5					1	0					2	1					0	0					0	1					0	0					2	14
				5	11					0	1					0	0					3	1					2	0					1	0					3	13
				8	3					3	1					0	0					0	0					0	0					0	0					0	18
				6	3					2	2					0	1					0	0					0	0					0	0					0	21
				3	4					3	2					0	1					2	1					0	1					0	0					0	12
				6	10					0	2					2	1					3	0					1	0					0	0					0	18
				9	6					3	0					0	2					1	0					0	0					0	0					3	21
				7	2					1	0					1	0					0	0					0	1					0	0					6	9
				0	8					1	0					2	1					0	0					0	0					0	0					3	9
				5	8					0	0					1	0					0	0					0	0					0	0					2	21
				7	0					2	0					3	0					0	0					0	0					0	0					6	0
				3	0					0	0					0	0					0	0					0	0					0	0					0	0
				3	7					0	0					1	0					0	0					0	0					0	0					2	10
				7	2					1	1					0	1					0	0					0	0					0	0					15	18
				8	5					1	0					3	0					0	0					0	0					0	0					4	17
				2	2					0	1					0	1					0	0					0	0					0	0					2	20
				14	10					0	0					2	3					0	0					1	0					0	0					3	13
				9	2					0	0					5	0					1	0					0	0					0	0					6	18
				6	6					0	1					0	0					0	0					0	0					0	0					8	18
				5	5					0	0					2	2					0	0					0	0					0	0					4	16
				5	0					1	1					0	3					0	0					1	0					0	0					6	13
				3	2					0	0					2	0					0	0					0	0					0	0					12	13
				0	0					0	0					1	1					0	0					1	0					0	0					9	9
				0	10					1	0					1	0					0	0					0	0					0	0					10	8
				0	3					0	0					0	2					0	0					0	0					0	0					2	9
				1	3					0	1					1	1					0	0					0	0					0	0					3	8

## Sheet: 6b
Fig. 6b: The numbers of S14 egg chambers of OA mutants after 2 day starvation
No. stage14 / fly
Canton-S	w1118	tbh+/-	tbh-/-	octβ2R-/-
3	5	6	12	13
2	3	3	0	15
5	2	2	8	25
4	2	6	10	15
2	10	0	21	21
0	7	2	10	6
2	7	15	9	17
1	4	4	21	19
3	5	2	0	7
4	7	4	0	4
2	6	7	10	4
2	4	8	18	20
0	7	4	17	15
0	6	7	20	22
3	5	12	13	5
1	4	10	18	4
5	2	10	18	3
0	2	2	16	5
3	3	3	13	6
3	4	2	13	17
0	2	5	9	20
0	5	8	8	5
1	4	4	9	9
1	10	7	8	15
1	11	0	9	11
1	11	3	11	12
3	5	0	11	9
2	7	8	10	8
1	10	4	19	8
0	5	1	13	6
1	8	4	14	18
2	5	7	9	7
4	3	3	11	11
2	0	8	9	11
2	0	0	17	9
1	0	7	10
0	0	0	15
1	5	4	10
5	0	6	11
4	5	8	12
2	0	5	8
2	0	4	14
0	0	6	14
0	8	5	15
1	8	11	14
1	7	1	14
2	0	8	14
0	0		12
4	0		8
3	3		17
1	0		12
3	0		9
1			6
3			13
0			16
1			14
2			18
4			16
0			15
2			17
5			15
0			14
3			12
5			24
5			21
7			11
2			18
4			26
5			12
3			12
3			15
4			14
3			18
1			21
4			14
6			18
4			21
9			21
3			22
5			16
8			18
7			16
2			17
2			12
1			0
2
0
2
0
6
0
1
0
0
7
4
0
0
2
1
0
6
5
2
0
0
2
2
0
0
4
5
2
2
0
1
0
0
2
7
4
5
0
0
0
0
0
2
1
5
1
0
0
0
1
1
0

## Sheet: 6c
Fig. 6c: Exogenous OA (5 mg/ml) rescues tbh-/- mutants, but not octB2R-/-
No. stage14 / fly
tbh-/-	octβ2R-/-	tbh-/- + OA	tbh+/- + OA	octβ2R-/- +OA
12	13	6	3	2
0	15	0	8	0
8	25	1	5	6
10	15	6	0	16
21	21	3	0	8
10	6	0	1	12
9	17	8	0	16
21	19	5		20
0	7	0		17
0	4	0
10	4	0
18	20
17	15
20	22
13	5
18	4
18	3
16	5
13	6
13	17
9	20
8	5
9	9
8	15
9	11
11	12
11	9
10	8
19	8
13	6
14	18
9	7
11	11
9	11
17	9
10
15
10
11
12
8
14
14
15
14
14
14
12
8
17
12
9
6
13
16
14
18
16
15
17
15
14
12
24
21
11
18
26
12
12
15
14
18
21
14
18
21
21
22
16
18
16
17
12
0

[truncated: 5 more sheets: 6d, 6e, 6f, 7f, 7g]
